# Supplementary material for: The marine fishes of St Eustatius Island, northeastern Caribbean: an annotated, photographic catalog
Source: Zookeys. 2020 Dec 30;1007:145–80. doi: 10.3897/zookeys.1007.58515 (PMC7788074; doi:10.3897/zookeys.1007.58515)
Supplement: Supplementary material 2 — Table S1 [file zookeys-1007-145-s002.xlsx]

## Sheet: Sheet1
Supplemental Table 1. Locations, dates and depths of dives during the 2017 and 2020 expeditions to Statia. NA = not applicable; ND no data.
Year	Dive Type	Dive ID	Date	Latitude	Longitude	Min depth (m)	Max depth (m)
DROP 2017	Submersible	CURASUB17-15	April 13	17.4599	-62.9817	86.9	229.6
DROP 2017	Submersible	CURASUB17-16	April 14	17.4567	-63.0091	85.1	304.9
DROP 2017	Submersible	CURASUB17-17	April 15	17.4599	-62.9817	64.6	217.1
DROP 2017	Submersible	CURASUB17-18	April 16	17.4608	-63.0179	81.7	143.3
DROP 2017	Submersible	CURASUB17-19	April 17	17.4568	-62.9854	96.6	241.8
DROP 2017	Submersible	CURASUB17-20	April 18	17.4573	-62.9868	105.8	145.1
DROP 2017	Submersible	CURASUB17-21	April 19	17.4566	-62.9791	100.6	274.4
DROP 2017	Submersible	CURASUB17-22	April 20	17.4588	-62.9748	ND	ND
DROP 2017	Submersible	CURASUB17-24	April 22	17.4588	-62.9748	76.2	141.8
DROP 2017	Submersible	CURASUB17-25	April 23	17.4556	-63.0036	76.2	247
DROP 2017	Submersible	CURASUB17-26	April 24	17.4563	-62.9883	85.4	248.5
DROP 2017	Scuba	EUSSH17-01	April 16	17.4776	-62.9917	12.2	ND
DROP 2017	Scuba	EUSSH17-02	April 17	17.4765	-62.9911	12.2	15.2
DROP 2017	Scuba	EUSSH17-03	April 18	17.4765	-62.9911	12.2	15.2
DROP 2017	Scuba	EUSSH17-04	April 19	17.4636	-62.9838	12.2	17.1
DROP 2017	Scuba	EUSSH17-05	April 19	17.4833	-62.9935	12.2	18.6
Estapé 2020	Scuba	Boat Dive	March 13	17.464	-62.9875	NA	19.2
Estapé 2020	Scuba	Boat Dive	March 13	17.4843	-62.9972	NA	22
Estapé 2020	Scuba	Boat Dive	March 14	17.4835	-62.9979	NA	24.7
Estapé 2020	Scuba	Boat Dive	March 14	17.4792	-62.9943	NA	18.9
Estapé 2020	Scuba	Boat Dive	March 14	17.4682	-62.9918	NA	21.6
Estapé 2020	Scuba	Boat Dive	March 15	17.464	-62.9875	NA	22.3
Estapé 2020	Scuba	Boat Dive	March 15	17.4643	-62.9858	NA	20.7
Estapé 2020	Scuba	Boat Dive	March 16	17.4776	-62.9933	NA	17.7
Estapé 2020	Scuba	Boat Dive	March 16	17.4641	-62.9852	NA	17.7
Estapé 2020	Scuba	Boat Dive	March 17	17.4799	-62.994	NA	18.6
Estapé 2020	Scuba	Boat Dive	March 17	17.464	-62.9933	NA	30.5
Estapé 2020	Scuba	Boat Dive	March 18	17.4754	-62.9927	NA	17.7
Estapé 2020	Scuba	Boat Dive	March 18	17.4645	-62.9858	NA	15.5
Estapé 2020	Scuba	Boat Dive	March 19	17.4638	-62.9869	NA	18.3
Estapé 2020	Scuba	Boat Dive	March 19	17.4681	-62.9916	NA	20.7
Estapé 2020	Snorkel	Shore Dive	March 20	17.4823	-62.989	NA	2.5
Estapé 2020	Scuba	Boat Dive	March 21	ND	ND	NA	18.6
Estapé 2020	Scuba	Boat Dive	March 21	17.4844	-62.9974	NA	19.8
Estapé 2020	Scuba	Boat Dive	March 22	17.5063	-63.0061	NA	16.2
Estapé 2020	Scuba	Boat Dive	March 22	17.4835	-62.998	NA	24.4
Estapé 2020	Snorkel	Tide Pool	March 23	17.4832	-62.947	NA	0
Estapé 2020	Scuba	Boat Dive	March 24	17.4624	-62.9856	NA	21.3
Estapé 2020	Scuba	Boat Dive	March 24	ND	ND	NA	18.9
Estapé 2020	Scuba	Boat Dive	March 25	17.4632	-62.9845	NA	20.4
Estapé 2020	Scuba	Boat Dive	March 25	17.4621	-62.9795	NA	31.7
Estapé 2020	Scuba	Boat Dive	March 26	17.4635	-62.978	NA	13.7
Estapé 2020	Scuba	Boat Dive	March 26	17.4716	-63.0056	NA	24.4
Estapé 2020	Scuba	Boat Dive	March 27	ND	ND	NA	7
Estapé 2020	Scuba	Boat Dive	March 29	17.464	-62.9851	NA	17.7
Estapé 2020	Scuba	Boat Dive	March 29	17.4705	-62.9916	NA	20.1
Estapé 2020	Scuba	Boat Dive	March 30	17.4635	-62.978	NA	13.7
Estapé 2020	Scuba	Boat Dive	March 30	17.4665	-62.9914	NA	22.6
Estapé 2020	Scuba	Shore Dive	March 31	NA	NA	NA	7
Estapé 2020	Scuba	Shore Dive	April 2	NA	NA	NA	7.3
Estapé 2020	Scuba	Shore Dive	April 3	NA	NA	NA	9.1
Estapé 2020	Scuba	Shore Dive	April 6	NA	NA	NA	9.5
Estapé 2020	Scuba	Shore Dive	April 12	NA	NA	NA	3.4
Estapé 2020	Scuba	Shore Dive	April 13	NA	NA	NA	10.4
Estapé 2020	Scuba	Shore Dive	April 15	NA	NA	NA	6.4
Estapé 2020	Scuba	Shore Dive	April 16	NA	NA	NA	9.8
Estapé 2020	Scuba	Shore Dive	April 18	NA	NA	NA	4.6
Estapé 2020	Scuba	Shore Dive	April 20	NA	NA	NA	10.4
Estapé 2020	Scuba	Shore Dive	April 21	NA	NA	NA	6.7
Estapé 2020	Scuba	Shore Dive	April 24	NA	NA	NA	3
Estapé 2020	Scuba	Shore Dive	April 25	NA	NA	NA	18
Estapé 2020	Scuba	Shore Dive	April 26	NA	NA	NA	10.4
Estapé 2020	Scuba	Shore Dive	April 27	NA	NA	NA	10.4
Estapé 2020	Scuba	Shore Dive	April 28	NA	NA	NA	8.2
Estapé 2020	Scuba	Shore Dive	April 29	NA	NA	NA	3.4
Estapé 2020	Scuba	Shore Dive	2020-05-01	NA	NA	NA	11.9
Estapé 2020	Scuba	Shore Dive	2020-05-02	NA	NA	NA	11
Estapé 2020	Scuba	Shore Dive	2020-05-03	NA	NA	NA	10.7
Estapé 2020	Scuba	Shore Dive	2020-05-04	NA	NA	NA	10.1
Estapé 2020	Scuba	Shore Dive	2020-05-05	NA	NA	NA	10.7
Estapé 2020	Scuba	Shore Dive	2020-05-06	NA	NA	NA	7.6
Estapé 2020	Scuba	Shore Dive	2020-05-09	NA	NA	NA	10.1
Estapé 2020	Scuba	Boat Dive	2020-05-11	17.4811	-62.988	NA	15.2
Estapé 2020	Scuba	Boat Dive	2020-05-11	17.4827	-62.9834	NA	10.1
Estapé 2020	Scuba	Boat Dive	2020-05-12	17.5104	-63.0052	NA	22
Estapé 2020	Scuba	Boat Dive	2020-05-12	17.5185	-63.0048	NA	16.8
