# Supplementary material for: The marine fishes of St Eustatius Island, northeastern Caribbean: an annotated, photographic catalog
Source: Zookeys. 2020 Dec 30;1007:145–80. doi: 10.3897/zookeys.1007.58515 (PMC7788074; doi:10.3897/zookeys.1007.58515)
Supplement: Supplementary material 3 — Table S2 [file zookeys-1007-145-s003.xlsx]

## Sheet: Sheet1
Supplemental Table 2. Checklist of Reef-Associated Bony Fishes at Statia in 2020 and in the Saba EEZ in 2017
Reef-associated fishes include demersal and benthic species that use hard substrata (coral-, rock- and oyster reefs), and soft bottoms (sand, gravel, mud,seagrass and macroalgal beds growing on sediment, estuaries and mangroves) immediately adjacent to or within the matrices of reefs. Benthic species are restricted to living on and in the bottom, while Demersal species use both the bottom and the…
Taxon	Statia	Saba	Hard bottom	Soft bottom	Demersal	Benthic	Cryptobenthic	Small	Core CRFs	Deep
ACANTHURIDAE
Acanthurus chirurgus	yes	yes	yes	yes	yes
Acanthurus coeruleus	yes	yes	yes	yes	yes
Acanthurus tractus	yes	yes	yes	yes	yes
ACHIRIDAE
Gymnachirus nudus	yes			yes		yes	yes
ALBULIDAE
Albula vulpes		yes		yes	yes
ANTENNARIIDAE
Antennarius multiocellatus	yes	yes	yes			yes	yes
Antennarius pauciradiatus		yes	yes	yes		yes	yes	yes
Antennarius scaber		yes	yes	yes		yes	yes
Histrio histrio	yes	yes	yes	yes		yes	yes
APOGONIDAE
Apogon aurolineatus	yes	yes	yes	yes		yes	yes	yes	yes
Apogon binotatus		yes	yes	yes		yes	yes		yes
Apogon maculatus	yes	yes	yes	yes		yes	yes		yes
Apogon phenax		yes	yes			yes	yes	yes	yes
Apogon pillionatus	yes		yes			yes	yes	yes	yes
Apogon planifrons	yes		yes	yes		yes	yes		yes
Apogon pseudomaculatus	yes		yes	yes		yes	yes		yes
Apogon quadrisquamatus	yes	yes	yes	yes		yes	yes	yes	yes
Apogon robinsi		yes	yes			yes	yes		yes
Apogon townsendi	yes	yes	yes			yes	yes	yes	yes
Astrapogon puncticulatus	yes			yes		yes	yes	yes	yes
Astrapogon stellatus	yes		yes	yes		yes	yes	yes	yes
Paroncheilus affinis	yes	yes	yes			yes	yes		yes
Phaeoptyx conklini	yes		yes	yes		yes	yes	yes	yes
Phaeoptyx pigmentaria	yes	yes	yes	yes		yes	yes	yes	yes
Zapogon evermanni		yes	yes			yes	yes		yes	yes
AULOSTOMIDAE
Aulostomus maculatus	yes	yes	yes	yes	yes
BALISTIDAE
Balistes capriscus	yes	yes	yes		yes
Balistes vetula	yes	yes	yes	yes	yes
Melichthys niger	yes	yes	yes		yes
Xanthichthys ringens	yes		yes		yes
BLENNIIDAE
Entomacrodus nigricans	yes	yes	yes			yes	yes	yes	yes
Hypleurochilus pseudoaequipinnis	yes		yes	yes		yes	yes	yes	yes
Hypleurochilus springeri	yes		yes			yes	yes	yes	yes
Hypsoblennius exstochilus	yes	yes	yes			yes	yes	yes	yes
Hypsoblennius invemar		yes	yes			yes	yes	yes	yes
Ophioblennius macclurei	yes	yes	yes			yes	yes		yes
Parablennius marmoreus	yes	yes	yes			yes	yes		yes
Scartella cristata		yes	yes			yes	yes	yes	yes
BOTHIDAE
Bothus lunatus	yes	yes	yes	yes		yes	yes
Bothus ocellatus	yes	yes		yes		yes	yes
CALLIONYMIDAE
Callionymus bairdi	yes	yes		yes		yes	yes		yes
Diplogrammus pauciradiatus		yes		yes		yes	yes	yes	yes
CARANGIDAE
Trachinotus falcatus	yes	yes	yes	yes	yes
CARAPIDAE
Carapus bermudensis		yes	yes	yes		yes	yes
CHAENOPSIDAE
Acanthemblemaria aspera	yes	yes	yes			yes	yes	yes	yes
Acanthemblemaria maria	yes	yes	yes			yes	yes	yes	yes
Acanthemblemaria medusa		yes	yes			yes	yes	yes	yes
Acanthemblemaria spinosa	yes	yes	yes			yes	yes	yes	yes
Chaenopsis limbaughi	yes	yes		yes		yes	yes	yes	yes
Coralliozetus cardonae		yes	yes			yes	yes	yes	yes
Emblemaria caldwelli		yes		yes		yes	yes	yes	yes
Emblemaria pandionis	yes	yes		yes		yes	yes	yes	yes
Emblemaria vitta	yes			yes		yes	yes	yes	yes
Emblemariopsis bahamensis	yes	yes	yes			yes	yes	yes	yes
Emblemariopsis carib	yes		yes			yes	yes	yes	yes
Stathmonotus gymnodermis		yes	yes			yes	yes	yes	yes
CHAETODONTIDAE
Chaetodon capistratus	yes	yes	yes	yes	yes
Chaetodon ocellatus	yes	yes	yes	yes	yes
Chaetodon sedentarius	yes	yes	yes		yes
Chaetodon striatus	yes	yes	yes	yes	yes
Prognathodes aculeatus	yes	yes	yes		yes			yes
Prognathodes guyanensis	yes		yes		yes					yes
CHLOPSIDAE
Chilorhinus suensonii	yes	yes		yes		yes	yes
Kaupichthys hyoproroides		yes	yes			yes	yes
Kaupichthys nuchalis		yes	yes			yes	yes
CIRRHITIDAE
Amblycirrhitus pinos	yes	yes	yes			yes		yes
CONGRIDAE
Ariosoma balearicum	yes			yes		yes	yes
Conger esculentus		yes	yes			yes	yes			yes
Heteroconger camelopardalis		yes		yes		yes
Heteroconger longissimus	yes	yes		yes		yes
CYNOGLOSSIDAE
Symphurus arawak		yes		yes		yes	yes	yes
Symphurus ommaspilus		yes		yes		yes	yes	yes
DACTYLOSCOPIDAE
Dactyloscopus poeyi		yes		yes		yes	yes	yes	yes
Dactyloscopus tridigitatus		yes		yes		yes	yes	yes	yes
Gillellus uranidea		yes		yes		yes	yes	yes	yes
Platygillellus rubrocinctus		yes		yes		yes	yes	yes	yes
DINEMATICHTHYIDAE
Ogilbia sabaji		yes	yes			yes	yes	yes
Ogilbia suarezae		yes	yes			yes	yes	yes
DIODONTIDAE
Chilomycterus antennatus		yes	yes	yes	yes
Chilomycterus antillarum	yes	yes	yes	yes	yes
Chilomycterus schoepfii	yes	yes	yes	yes	yes
Diodon holocanthus	yes	yes	yes	yes	yes
Diodon hystrix	yes	yes	yes	yes	yes
EPHIPPIDAE
Chaetodipterus faber	yes	yes	yes	yes	yes
FISTULARIIDAE
Fistularia tabacaria	yes	yes	yes	yes	yes
GERREIDAE
Eucinostomus argenteus		yes		yes	yes
Eucinostomus gula		yes		yes	yes
Eucinostomus harengulus		yes		yes	yes
Eucinostomus jonesii	yes	yes		yes	yes
Eucinostomus lefroyi	yes	yes		yes	yes
Gerres cinereus	yes	yes	yes	yes	yes
GOBIESOCIDAE
Acyrtus artius		yes	yes			yes	yes	yes	yes
Acyrtus rubiginosus		yes	yes			yes	yes	yes	yes
Arcos nudus		yes	yes			yes	yes	yes	yes
Derilissus lombardii	yes		yes			yes	yes	yes	yes	yes
Gobiesox nigripinnis		yes	yes			yes	yes	yes	yes
Gobiesox punctulatus		yes	yes			yes	yes	yes	yes
Tomicodon cryptus		yes	yes			yes	yes	yes	yes
Tomicodon reitzae		yes	yes			yes	yes	yes	yes
Tomicodon rhabdotus		yes	yes			yes	yes	yes	yes
GOBIIDAE
Antilligobius nikkiae	yes		yes			yes	yes	yes	yes	yes
Barbulifer antennatus		yes	yes			yes	yes	yes	yes
Bathygobius antilliensis	yes		yes			yes	yes	yes	yes
Bathygobius soporator		yes	yes	yes		yes	yes		yes
Cerdale floridana		yes	yes			yes	yes	yes	yes
Chriolepis roosevelti		yes		yes		yes	yes	yes	yes
Coryphopterus dicrus	yes	yes	yes	yes		yes	yes	yes	yes
Coryphopterus eidolon	yes	yes	yes	yes		yes	yes	yes	yes
Coryphopterus glaucofraenum	yes	yes	yes	yes		yes	yes	yes	yes
Coryphopterus hyalinus	yes	yes	yes		yes			yes	yes
Coryphopterus kuna	yes			yes		yes	yes	yes	yes
Coryphopterus lipernes	yes	yes	yes			yes	yes	yes	yes
Coryphopterus personatus	yes	yes	yes		yes			yes	yes
Coryphopterus thrix	yes	yes	yes	yes		yes	yes	yes	yes
Coryphopterus tortugae	yes	yes	yes	yes		yes	yes	yes	yes
Coryphopterus venezuelae	yes	yes	yes	yes		yes	yes	yes	yes
Cryptopsilotris batrachodes		yes	yes	yes		yes	yes	yes	yes
Ctenogobius saepepallens	yes			yes		yes	yes	yes	yes
Elacatinus chancei	yes	yes	yes			yes	yes	yes	yes
Elacatinus evelynae	yes	yes	yes			yes	yes	yes	yes
Elacatinus prochilos		yes	yes			yes	yes	yes	yes
Evermannichthys metzelaari		yes	yes			yes	yes	yes	yes
Genus 1 species 5	yes		yes			yes	yes	yes	yes	yes
Genus 1 species 6	yes		yes			yes	yes	yes	yes	yes
Genus 2 species 1	yes		yes			yes	yes	yes	yes	yes
Ginsburgellus novemlineatus	yes		yes			yes	yes	yes	yes
Gnatholepis thompsoni	yes	yes	yes	yes		yes	yes	yes	yes
Gobulus myersi		yes		yes		yes	yes		yes
Lythrypnus crocodilus		yes	yes			yes	yes	yes	yes
Lythrypnus elasson	yes		yes			yes	yes	yes	yes
Lythrypnus minimus		yes	yes			yes	yes	yes	yes
Lythrypnus nesiotes		yes	yes			yes	yes	yes	yes
Lythrypnus spilus		yes	yes			yes	yes	yes	yes
Microgobius carri	yes			yes		yes	yes	yes	yes
Nes longus	yes	yes		yes		yes	yes	yes	yes
Palatogobius grandoculus	yes		yes	yes	yes			yes	yes	yes
Palatogobius incendius	yes		yes	yes	yes			yes	yes	yes
Pinnichthys aimoriensis	yes		yes	yes		yes	yes	yes	yes	yes
Priolepis hipoliti	yes	yes	yes			yes	yes	yes	yes
Psilotris boehlkei		yes	yes	yes		yes	yes	yes	yes
Ptereleotris helenae	yes	yes		yes	yes				yes
Risor ruber	yes	yes	yes			yes	yes	yes	yes
Tigrigobius dilepis	yes	yes	yes			yes	yes	yes	yes
Tigrigobius multifasciatus	yes		yes			yes	yes	yes	yes
Tigrigobius saucrus		yes	yes			yes	yes	yes	yes
Varicus bucca		yes		yes		yes	yes	yes	yes	yes
Varicus cephalocellatus	yes		yes	yes		yes	yes	yes	yes	yes
Varicus veliguttatus	yes		yes	yes		yes	yes	yes	yes	yes
GRAMMATIDAE
Gramma linki	yes		yes		yes			yes	yes
Gramma loreto	yes	yes	yes		yes			yes	yes
Lipogramma evides	yes		yes			yes	yes	yes	yes	yes
Lipogramma klayi	yes		yes		yes			yes	yes	yes
Lipogramma levinsoni	yes		yes			yes	yes	yes	yes	yes
Lipogramma regia	yes		yes			yes	yes	yes	yes	yes
Lipogramma trilineata	yes		yes			yes	yes	yes	yes	yes
HAEMULIDAE
Anisotremus surinamensis	yes	yes	yes	yes	yes
Brachygenys chrysargyreum	yes	yes	yes	yes	yes
Haemulon album	yes	yes	yes	yes	yes
Haemulon aurolineatum	yes	yes	yes	yes	yes
Haemulon carbonarium	yes	yes	yes		yes
Haemulon flavolineatum	yes	yes	yes	yes	yes
Haemulon macrostomum	yes	yes	yes		yes
Haemulon melanurum	yes	yes	yes	yes	yes
Haemulon parra	yes	yes	yes	yes	yes
Haemulon plumierii	yes	yes	yes	yes	yes
Haemulon sciurus	yes	yes	yes	yes	yes
Haemulon striatum	yes	yes	yes		yes
Haemulon vittatum	yes	yes	yes		yes
HOLOCENTRIDAE
Corniger spinosus	yes		yes			yes	yes			yes
Holocentrus adscensionis	yes	yes	yes		yes
Holocentrus rufus	yes	yes	yes		yes
Myripristis jacobus	yes	yes	yes		yes
Neoniphon coruscum	yes	yes	yes		yes
Neoniphon marianus	yes	yes	yes		yes
Neoniphon vexillarium	yes	yes	yes		yes
Ostichthys trachypoma	yes		yes		yes					yes
Plectrypops retrospinis	yes		yes			yes	yes
KYPHOSIDAE
Kyphosus bigibbus	yes		yes		yes
Kyphosus cinerascens	yes	yes	yes		yes
Kyphosus sectatrix	yes	yes	yes		yes
Kyphosus vaigiensis	yes	yes	yes		yes
LABRIDAE
Labrinae
Bodianus rufus	yes	yes	yes	yes	yes
Clepticus parrae	yes	yes	yes		yes
Decodon puellaris	yes		yes		yes					yes
Decodon species 2	yes		yes		yes					yes
Doratonotus megalepis		yes		yes		yes	yes	yes
Halichoeres bathyphilus	yes		yes		yes					yes
Halichoeres bivittatus	yes	yes	yes	yes	yes
Halichoeres cyanocephalus	yes	yes	yes	yes	yes
Halichoeres garnoti	yes	yes	yes	yes	yes
Halichoeres maculipinna	yes	yes	yes	yes	yes
Halichoeres pictus	yes	yes	yes		yes
Halichoeres poeyi	yes	yes	yes	yes	yes
Halichoeres radiatus	yes	yes	yes	yes	yes
Lachnolaimus maximus		yes	yes	yes	yes
Thalassoma bifasciatum	yes	yes	yes	yes	yes
Xyrichtys martinicensis	yes	yes		yes	yes
Xyrichtys novacula	yes	yes		yes	yes
Xyrichtys splendens	yes	yes		yes	yes
Scarinae
Cryptotomus roseus	yes	yes	yes	yes	yes
Scarus coelestinus		yes	yes		yes
Scarus coeruleus	yes	yes	yes	yes	yes
Scarus guacamaia	yes	yes	yes		yes
Scarus iseri	yes	yes	yes	yes	yes
Scarus taeniopterus	yes	yes	yes	yes	yes
Scarus vetula	yes	yes	yes		yes
Sparisoma atomarium	yes	yes	yes	yes	yes
Sparisoma aurofrenatum	yes	yes	yes	yes	yes
Sparisoma chrysopterum	yes	yes	yes	yes	yes
Sparisoma radians	yes	yes	yes	yes	yes
Sparisoma rubripinne	yes	yes	yes	yes	yes
Sparisoma viride	yes	yes	yes	yes	yes
LABRISOMIDAE
Brockius nigricinctus	yes		yes			yes	yes	yes	yes
Gobioclinus bucciferus	yes		yes	yes		yes	yes	yes	yes
Gobioclinus gobio	yes		yes	yes		yes	yes	yes	yes
Gobioclinus guppyi	yes		yes	yes		yes	yes		yes
Gobioclinus haitiensis		yes	yes	yes		yes	yes	yes	yes
Labrisomus nuchipinnis	yes	yes	yes			yes	yes		yes
Malacoctenus aurolineatus	yes	yes	yes	yes		yes	yes	yes	yes
Malacoctenus boehlkei	yes	yes	yes			yes	yes	yes	yes
Malacoctenus erdmani	yes		yes	yes		yes	yes	yes	yes
Malacoctenus macropus	yes		yes	yes		yes	yes	yes	yes
Malacoctenus triangulatus	yes	yes	yes			yes	yes	yes	yes
Malacoctenus versicolor		yes	yes	yes		yes	yes	yes	yes
Paraclinus fasciatus		yes	yes	yes		yes	yes	yes	yes
Paraclinus grandicomis		yes	yes	yes		yes	yes	yes	yes
Paraclinus nigripinnis		yes	yes	yes		yes	yes	yes	yes
Starksia atlantica		yes	yes			yes	yes	yes	yes
Starksia culebrae		yes	yes			yes	yes	yes	yes
Starksia greenfieldi		yes	yes			yes	yes	yes	yes
Starksia melasma		yes	yes			yes	yes	yes	yes
Starksia nanodes		yes	yes			yes	yes	yes	yes
Starksia smithvanizi		yes	yes	yes		yes	yes	yes	yes
Starksia species A		yes	yes			yes	yes	yes	yes
Starksia williamsi		yes	yes			yes	yes	yes	yes
LUTJANIDAE
Apsilus dentatus	yes	yes	yes	yes	yes					yes
Etelis oculatus	yes	yes	yes		yes					yes
Lutjanus analis	yes	yes	yes	yes	yes
Lutjanus apodus	yes	yes	yes	yes	yes
Lutjanus buccanella	yes	yes	yes	yes	yes
Lutjanus cyanopterus	yes	yes	yes	yes	yes
Lutjanus griseus	yes	yes	yes	yes	yes
Lutjanus jocu	yes	yes	yes	yes	yes
Lutjanus mahogoni	yes	yes	yes	yes	yes
Lutjanus purpureus	yes	yes	yes	yes	yes
Lutjanus synagris	yes	yes	yes	yes	yes
Lutjanus vivanus	yes	yes	yes	yes	yes					yes
Ocyurus chrysurus	yes	yes	yes	yes	yes
Rhomboplites aurorubens		yes	yes	yes	yes
MALACANTHIDAE
Malacanthus plumieri	yes	yes		yes	yes
MONACANTHIDAE
Aluterus scriptus	yes	yes	yes		yes
Cantherhines macrocerus	yes	yes	yes		yes
Cantherhines pullus	yes	yes	yes		yes
Monacanthus ciliatus	yes	yes	yes	yes		yes	yes
Monacanthus tuckeri	yes	yes	yes	yes		yes	yes	yes
Stephanolepis hispidus		yes		yes	yes
Stephanolepis setifer	yes	yes		yes		yes	yes
MORINGUIDAE
Moringua edwardsi		yes		yes		yes	yes
MUGILIDAE
Mugil curema	yes	yes	yes	yes	yes
MULLIDAE
Mulloidichthys martinicus	yes	yes	yes	yes	yes
Pseudupeneus maculatus	yes	yes	yes	yes	yes
MURAENIDAE
Anarchias similis		yes	yes			yes	yes
Echidna catenata	yes	yes	yes			yes	yes
Enchelycore carychroa	yes		yes			yes	yes
Enchelycore nigricans	yes		yes			yes	yes
Gymnothorax funebris	yes	yes	yes	yes		yes	yes
Gymnothorax maderensis		yes	yes	yes		yes	yes			yes
Gymnothorax miliaris	yes	yes	yes			yes	yes
Gymnothorax moringa	yes	yes	yes	yes		yes	yes
Gymnothorax polygonius		yes	yes	yes		yes	yes			yes
Gymnothorax vicinus	yes	yes	yes	yes		yes	yes
Monopenchelys acuta		yes	yes			yes	yes
Uropterygius macularius		yes	yes			yes	yes
OGCOCEPHALIDAE
Dibranchus atlanticus	yes	yes		yes		yes				yes
OPHICHTHIDAE
Ahlia egmontis		yes		yes		yes	yes
Aprognathodon platyventris		yes		yes		yes	yes
Ichthyapus ophioneus		yes	yes	yes		yes	yes
Myrichthys breviceps	yes	yes		yes		yes	yes
Myrichthys ocellatus	yes		yes	yes		yes	yes
Myrophis platyrhynchus		yes		yes		yes	yes
Ophichthus ophis	yes	yes		yes		yes	yes
OPHIDIIDAE
Brotula barbata	yes		yes	yes		yes
Ophidion holbrookii		yes		yes		yes	yes
Parophidion schmidti	yes		yes	yes		yes	yes
Petrotyx sanguineus		yes	yes			yes	yes
OPISTOGNATHIDAE
Opistognathus aurifrons	yes	yes		yes	yes				yes
Opistognathus macrognathus	yes	yes		yes		yes	yes		yes
Opistognathus maxillosus	yes			yes		yes	yes		yes
Opistognathus whitehursti		yes		yes		yes	yes	yes	yes
OSTRACIIDAE
Acanthostracion polygonius	yes	yes	yes	yes	yes
Acanthostracion quadricornis	yes	yes		yes	yes
Lactophrys bicaudalis	yes	yes	yes	yes	yes
Lactophrys trigonus	yes	yes	yes	yes	yes
Lactophrys triqueter	yes	yes	yes		yes
PARALICHTHYIDAE
Citharichthys cornutus	yes	yes	yes	yes		yes	yes	yes		yes
PEMPHERIDAE
Pempheris schomburgkii	yes	yes	yes			yes	yes
POMACANTHIDAE
Centropyge argi	yes	yes	yes	yes	yes			yes
Holacanthus ciliaris	yes	yes	yes		yes
Holacanthus tricolor	yes	yes	yes		yes
Pomacanthus arcuatus	yes	yes	yes	yes	yes
Pomacanthus paru	yes	yes	yes	yes	yes
POMACENTRIDAE
Abudefduf saxatilis	yes	yes	yes		yes
Abudefduf taurus	yes	yes	yes		yes
Chromis cyanea	yes	yes	yes		yes
Chromis cf. enchrysura	yes		yes		yes			yes		yes
Chromis insolata	yes	yes	yes		yes
Chromis multilineata	yes	yes	yes		yes
Chromis scotti	yes		yes		yes			yes
Microspathodon chrysurus	yes	yes	yes		yes
Stegastes adustus	yes	yes	yes		yes
Stegastes diencaeus	yes	yes	yes		yes
Stegastes leucostictus	yes	yes	yes	yes	yes
Stegastes partitus	yes	yes	yes		yes			yes
Stegastes planifrons	yes	yes	yes		yes
Stegastes xanthurus	yes	yes	yes		yes
PRIACANTHIDAE
Heteropriacanthus cruentatus	yes	yes	yes		yes
Priacanthus arenatus	yes	yes	yes		yes
Pristigenys alta	yes		yes		yes
SCIAENIDAE
Equetus lanceolatus	yes	yes	yes	yes	yes
Equetus punctatus	yes	yes	yes		yes
Pareques acuminatus	yes	yes	yes	yes	yes
Umbrina coroides	yes	yes		yes	yes
SCORPAENIDAE
Pontinus castor	yes		yes	yes		yes	yes			yes
Pontinus nematophthalmus	yes		yes	yes		yes	yes			yes
Scorpaena albifimbria		yes		yes		yes	yes	yes
Scorpaena bergii		yes		yes		yes	yes	yes
Scorpaena grandicornis		yes		yes		yes	yes
Scorpaena inermis		yes	yes	yes		yes	yes
Scorpaena plumieri	yes	yes	yes	yes		yes	yes
Scorpaenodes caribbaeus	yes		yes			yes	yes
SERRANIDAE
Alphestes afer	yes	yes	yes	yes		yes	yes
Baldwinella vivanus	yes		yes		yes					yes
Bathyanthias species A	yes			yes	yes			yes		yes
Bullisichthys caribbaeus	yes		yes		yes			yes		yes
Cephalopholis cruentata	yes	yes	yes	yes	yes
Cephalopholis fulva	yes	yes	yes		yes
Choranthias tenuis		yes	yes		yes					yes
Dermatolepis inermis		yes	yes		yes
Diplectrum bivittatum	yes			yes	yes
Epinephelus adscensionis	yes	yes	yes		yes
Epinephelus guttatus	yes	yes	yes		yes
Epinephelus morio		yes	yes	yes	yes
Epinephelus striatus	yes	yes	yes	yes	yes
Gonioplectrus hispanus	yes		yes		yes					yes
Hypoplectrus chlorurus	yes	yes	yes		yes
Hypoplectrus gummigutta		yes	yes		yes
Hypoplectrus guttavarius	yes	yes	yes		yes
Hypoplectrus indigo	yes		yes		yes
Hypoplectrus nigricans	yes	yes	yes		yes
Hypoplectrus puella	yes	yes	yes	yes	yes
Hypoplectrus species 1	yes		yes		yes
Hypoplectrus unicolor	yes	yes	yes		yes
Hyporthodus flavolimbatus		yes	yes	yes	yes					yes
Hyporthodus niveatus		yes	yes		yes					yes
Liopropoma carmabi	yes		yes			yes	yes	yes
Liopropoma mowbrayi	yes		yes			yes	yes	yes
Liopropoma olneyi	yes		yes			yes				yes
Liopropoma rubre	yes	yes	yes			yes	yes	yes
Mycteroperca acutirostris		yes	yes	yes	yes
Mycteroperca interstitialis	yes	yes	yes	yes	yes
Mycteroperca tigris	yes	yes	yes		yes
Mycteroperca venenosa	yes	yes	yes	yes	yes
Paranthias furcifer	yes	yes	yes		yes
Plectranthias species A	yes		yes	yes		yes	yes	yes		yes
Pronotogrammus martinicensis	yes		yes		yes					yes
Pseudogramma gregoryi		yes	yes	yes		yes	yes	yes
Rypticus bistrispinus	yes	yes	yes	yes		yes	yes
Rypticus carpenteri		yes	yes			yes	yes	yes
Rypticus saponaceus	yes	yes	yes	yes		yes	yes
Rypticus subbifrenatus		yes	yes			yes	yes
Schultzea beta		yes	yes	yes	yes
Serranus annularis	yes		yes	yes		yes	yes	yes
Serranus baldwini	yes	yes	yes	yes		yes	yes	yes
Serranus flaviventris	yes		yes	yes		yes		yes
Serranus fuscula	yes		yes	yes	yes					yes
Serranus luciopercanus	yes		yes		yes					yes
Serranus maytagi		yes		yes		yes				yes
Serranus notospilus	yes		yes	yes		yes
Serranus phoebe	yes		yes	yes		yes				yes
Serranus tabacarius	yes	yes		yes	yes
Serranus tigrinus	yes	yes	yes	yes	yes
Serranus tortugarum	yes	yes	yes	yes	yes			yes
SPARIDAE
Calamus bajonado	yes	yes	yes	yes	yes
Calamus calamus	yes	yes	yes	yes	yes
Calamus pennatula	yes	yes	yes	yes	yes
SYNGNATHIDAE
Amphelikturus dendriticus	yes		yes	yes		yes	yes	yes	yes
Anarchopterus tectus		yes		yes		yes	yes		yes
Bryx dunckeri	yes	yes		yes		yes	yes	yes	yes
Bryx randalli		yes	yes	yes		yes	yes	yes	yes
Cosmocampus albirostris	yes	yes	yes	yes		yes	yes		yes
Cosmocampus elucens		yes	yes	yes		yes	yes		yes
Halicampus crinitus	yes		yes	yes		yes	yes		yes
Hippocampus erectus	yes		yes	yes		yes	yes		yes
Hippocampus reidi	yes	yes	yes	yes		yes	yes		yes
SYNODONTIDAE
Synodus foetens	yes	yes		yes		yes	yes
Synodus intermedius	yes	yes	yes	yes		yes	yes
Synodus poeyi		yes		yes		yes	yes
Synodus saurus		yes		yes		yes	yes
Synodus synodus	yes	yes	yes	yes		yes	yes
Trachinocephalus myops	yes	yes		yes		yes	yes
TETRAODONTIDAE
Canthigaster jamestyleri	yes		yes		yes			yes
Canthigaster rostrata	yes	yes	yes	yes	yes
Sphoeroides dorsalis	yes			yes	yes
Sphoeroides nephelus	yes			yes	yes
Sphoeroides spengleri	yes	yes	yes	yes	yes
TRIPTERYGIIDAE
Enneanectes altivelis	yes		yes			yes	yes	yes	yes
Enneanectes atrorus		yes	yes			yes	yes	yes	yes
Enneanectes boehlkei	yes		yes			yes	yes	yes	yes
Enneanectes jordani	yes		yes			yes	yes	yes	yes
Enneanectes matador	yes		yes			yes	yes	yes	yes
